# Supplementary material for: Progress in epigenetic research of breast cancer: a bibliometric analysis since the 2000s
Source: Front Oncol. 2025 Sep 5;15:1619346. doi: 10.3389/fonc.2025.1619346 (PMC12446028; doi:10.3389/fonc.2025.1619346)
Supplement: Supplementary file 2 [file SupplementaryFile2.xlsx]

## Sheet: reference
Supplementary Table S1. Top 25 References with the Strongest Citation Bursts (2000-2024, 2020-2024)
A. Top 25 References with the Strongest Citation Bursts (2000-2024)
References	Year	Strength	Begin	End	2000 - 2024
Jones PA, 1999, NAT GENET, V21, P163, DOI 10.1038/5947, DOI	1999	20.19	2000	2004	▃▃▃▃▃▂▂▂▂▂▂▂▂▂▂▂▂▂▂▂▂▂▂▂▂
Esteller M, 2001, CANCER RES, V61, P3225	2001	23.45	2001	2006	▂▃▃▃▃▃▃▂▂▂▂▂▂▂▂▂▂▂▂▂▂▂▂▂▂
Baylin SB, 2000, TRENDS GENET, V16, P168, DOI 10.1016/S0168-9525(99)01971-X, DOI	2000	18.95	2001	2005	▂▃▃▃▃▃▂▂▂▂▂▂▂▂▂▂▂▂▂▂▂▂▂▂▂
Burbee DG, 2001, JNCI-J NATL CANCER I, V93, P691, DOI 10.1093/jnci/93.9.691, DOI	2001	17.22	2002	2006	▂▂▃▃▃▃▃▂▂▂▂▂▂▂▂▂▂▂▂▂▂▂▂▂▂
Jones PA, 2002, NAT REV GENET, V3, P415, DOI 10.1038/nrg816, DOI	2002	42.93	2003	2007	▂▂▂▃▃▃▃▃▂▂▂▂▂▂▂▂▂▂▂▂▂▂▂▂▂
Widschwendter M, 2002, ONCOGENE, V21, P5462, DOI 10.1038/sj.onc.1205606, DOI	2002	16.07	2003	2007	▂▂▂▃▃▃▃▃▂▂▂▂▂▂▂▂▂▂▂▂▂▂▂▂▂
Herman JG, 2003, NEW ENGL J MED, V349, P2042, DOI 10.1056/NEJMra023075, DOI	2003	23.99	2004	2008	▂▂▂▂▃▃▃▃▃▂▂▂▂▂▂▂▂▂▂▂▂▂▂▂▂
Baylin SB, 2006, NAT REV CANCER, V6, P107, DOI 10.1038/nrc1799, DOI	2006	18.85	2007	2011	▂▂▂▂▂▂▂▃▃▃▃▃▂▂▂▂▂▂▂▂▂▂▂▂▂
Esteller M, 2007, NAT REV GENET, V8, P286, DOI 10.1038/nrg2005, DOI	2007	17.78	2007	2012	▂▂▂▂▂▂▂▃▃▃▃▃▃▂▂▂▂▂▂▂▂▂▂▂▂
Jones PA, 2007, CELL, V128, P683, DOI 10.1016/j.cell.2007.01.029, DOI	2007	43.21	2008	2012	▂▂▂▂▂▂▂▂▃▃▃▃▃▂▂▂▂▂▂▂▂▂▂▂▂
Esteller M, 2008, NEW ENGL J MED, V358, P1148, DOI 10.1056/NEJMra072067, DOI	2008	40.03	2010	2013	▂▂▂▂▂▂▂▂▂▂▃▃▃▃▂▂▂▂▂▂▂▂▂▂▂
Jovanovic J, 2010, MOL ONCOL, V4, P242, DOI 10.1016/j.molonc.2010.04.002, DOI	2010	15.94	2011	2015	▂▂▂▂▂▂▂▂▂▂▂▃▃▃▃▃▂▂▂▂▂▂▂▂▂
JEMAL A, 2011, CA-CANCER J CLIN, V61, P69, DOI 10.3322/CAAC.20107, DOI	2011	22.97	2012	2016	▂▂▂▂▂▂▂▂▂▂▂▂▃▃▃▃▃▂▂▂▂▂▂▂▂
Baylin SB, 2011, NAT REV CANCER, V11, P726, DOI 10.1038/nrc3130, DOI	2011	18.19	2012	2016	▂▂▂▂▂▂▂▂▂▂▂▂▃▃▃▃▃▂▂▂▂▂▂▂▂
Curtis C, 2012, NATURE, V486, P346, DOI 10.1038/nature10983, DOI	2012	16.29	2012	2017	▂▂▂▂▂▂▂▂▂▂▂▂▃▃▃▃▃▃▂▂▂▂▂▂▂
Koboldt DC, 2012, NATURE, V490, P61, DOI 10.1038/nature11412, DOI	2012	53.05	2013	2017	▂▂▂▂▂▂▂▂▂▂▂▂▂▃▃▃▃▃▂▂▂▂▂▂▂
Hanahan D, 2011, CELL, V144, P646, DOI 10.1016/j.cell.2011.02.013, DOI	2011	26.8	2013	2016	▂▂▂▂▂▂▂▂▂▂▂▂▂▃▃▃▃▂▂▂▂▂▂▂▂
Dunham I, 2012, NATURE, V489, P57, DOI 10.1038/nature11247, DOI	2012	17.08	2013	2017	▂▂▂▂▂▂▂▂▂▂▂▂▂▃▃▃▃▃▂▂▂▂▂▂▂
Jones PA, 2012, NAT REV GENET, V13, P484, DOI 10.1038/nrg3230, DOI	2012	17.82	2014	2017	▂▂▂▂▂▂▂▂▂▂▂▂▂▂▃▃▃▃▂▂▂▂▂▂▂
Gao JJ, 2013, SCI SIGNAL, V6, P0, DOI 10.1126/scisignal.2004088, DOI	2013	21.36	2015	2018	▂▂▂▂▂▂▂▂▂▂▂▂▂▂▂▃▃▃▃▂▂▂▂▂▂
Ferlay J, 2015, INT J CANCER, V136, PE359, DOI 10.1002/ijc.29210, DOI	2015	24.31	2016	2020	▂▂▂▂▂▂▂▂▂▂▂▂▂▂▂▂▃▃▃▃▃▂▂▂▂
Unknown -, 2020, CA CANCER J CLIN, V70, P313, DOI 10.3322/caac.21492, DOI	2020	47.85	2020	2022	▂▂▂▂▂▂▂▂▂▂▂▂▂▂▂▂▂▂▂▂▃▃▃▂▂
Chandrashekar DS, 2017, NEOPLASIA, V19, P649, DOI 10.1016/j.neo.2017.05.002, DOI	2017	18.46	2019	2022	▂▂▂▂▂▂▂▂▂▂▂▂▂▂▂▂▂▂▂▃▃▃▃▂▂
Waks AG, 2019, JAMA-J AM MED ASSOC, V321, P288, DOI 10.1001/jama.2018.19323, DOI	2019	17.2	2020	2024	▂▂▂▂▂▂▂▂▂▂▂▂▂▂▂▂▂▂▂▂▃▃▃▃▃
Sung H, 2021, CA-CANCER J CLIN, V71, P209, DOI 10.3322/caac.21660, DOI	2021	75.57	2021	2024	▂▂▂▂▂▂▂▂▂▂▂▂▂▂▂▂▂▂▂▂▂▃▃▃▃
B. Top 25 References with the Strongest Citation Bursts (2020-2024)
References	Year	Strength	Begin	End	2020 - 2024
Unknown -, 2020, CA CANCER J CLIN, V70, P313, DOI 10.3322/caac.21492, DOI	2020	12.82	2020	2021	▃▃▂▂▂
Bianchini G, 2016, NAT REV CLIN ONCOL, V13, P674, DOI 10.1038/nrclinonc.2016.66, DOI	2016	5.23	2020	2021	▃▃▂▂▂
Pereira B, 2016, NAT COMMUN, V7, P0, DOI 10.1038/ncomms11479, DOI	2016	3.59	2020	2021	▃▃▂▂▂
Kim KH, 2016, NAT MED, V22, P128, DOI 10.1038/nm.4036, DOI	2016	3.59	2020	2021	▃▃▂▂▂
Nieto MA, 2016, CELL, V166, P21, DOI 10.1016/j.cell.2016.06.028, DOI	2016	3.59	2020	2021	▃▃▂▂▂
Shu SK, 2016, NATURE, V529, P413, DOI 10.1038/nature16508, DOI	2016	3.26	2020	2021	▃▃▂▂▂
Pidsley R, 2016, GENOME BIOL, V17, P0, DOI 10.1186/s13059-016-1066-1, DOI	2016	2.93	2020	2021	▃▃▂▂▂
Thienpont B, 2016, NATURE, V537, P63, DOI 10.1038/nature19081, DOI	2016	2.93	2020	2021	▃▃▂▂▂
Fleischer T, 2017, NAT COMMUN, V8, P0, DOI 10.1038/s41467-017-00510-x, DOI	2017	2.6	2020	2021	▃▃▂▂▂
Baylin SB, 2016, CSH PERSPECT BIOL, V8, P0, DOI 10.1101/cshperspect.a019505, DOI	2016	2.6	2020	2021	▃▃▂▂▂
Siegel RL, 2020, CA-CANCER J CLIN, V70, P7, DOI 10.3322/caac.21590, DOI	2020	2.59	2020	2021	▃▃▂▂▂
Li YX, 2016, CSH PERSPECT MED, V6, P0, DOI 10.1101/cshperspect.a026831, DOI	2016	2.28	2020	2021	▃▃▂▂▂
Tang QQ, 2016, CLIN EPIGENETICS, V8, P0, DOI 10.1186/s13148-016-0282-6, DOI	2016	2.28	2020	2021	▃▃▂▂▂
Siegel RL, 2019, CA-CANCER J CLIN, V69, P7, DOI 10.3322/caac.21551, DOI	2019	2.28	2020	2021	▃▃▂▂▂
DeSantis CE, 2017, CA-CANCER J CLIN, V67, P439, DOI 10.3322/caac.21412, DOI	2017	2.28	2020	2021	▃▃▂▂▂
Kuleshov MV, 2016, NUCLEIC ACIDS RES, V44, PW90, DOI 10.1093/nar/gkw377, DOI	2016	2.28	2020	2021	▃▃▂▂▂
Cai XL, 2018, CANCER LETT, V415, P11, DOI 10.1016/j.canlet.2017.11.018, DOI	2018	1.95	2020	2021	▃▃▂▂▂
Chandrashekar DS, 2017, NEOPLASIA, V19, P649, DOI 10.1016/j.neo.2017.05.002, DOI	2017	3.76	2021	2022	▂▃▃▂▂
Tang ZF, 2017, NUCLEIC ACIDS RES, V45, PW98, DOI 10.1093/nar/gkx247, DOI	2017	2.62	2021	2022	▂▃▃▂▂
Eckschlager T, 2017, INT J MOL SCI, V18, P0, DOI 10.3390/ijms18071414, DOI	2017	2.48	2021	2022	▂▃▃▂▂
Harbeck N, 2017, LANCET, V389, P1134, DOI 10.1016/s0140-6736(16)31891-8, DOI	2017	2.25	2021	2022	▂▃▃▂▂
Connolly RM, 2017, CLIN CANCER RES, V23, P2691, DOI 10.1158/1078-0432.CCR-16-1729, DOI	2017	2.25	2021	2022	▂▃▃▂▂
Khaled N, 2019, CANCERS, V11, P0, DOI 10.3390/cancers11040559, DOI	2019	2.03	2021	2022	▂▃▃▂▂
Siegel RL, 2021, CA-CANCER J CLIN, V71, P7, DOI 10.3322/caac.21654, DOI	2021	3.56	2022	2024	▂▂▃▃▃
Loibl S, 2021, LANCET, V397, P1750, DOI 10.1016/S0140-6736(20)32381-3, DOI	2021	2.9	2022	2024	▂▂▃▃▃
