# Supplementary material for: Progress in epigenetic research of breast cancer: a bibliometric analysis since the 2000s
Source: Front Oncol. 2025 Sep 5;15:1619346. doi: 10.3389/fonc.2025.1619346 (PMC12446028; doi:10.3389/fonc.2025.1619346)
Supplement: Supplementary file 3 [file SupplementaryFile3.xlsx]

## Sheet: clusters
Supplementary Table S2. Detailed information on the major clusters extracted from the co-citation networks of references (2000–2024, 2020-2024, 2024).
A. Detailed information on the major clusters extracted from the co-citation networks of references (2000–2024).
Cluster ID	Size	Silhouette score	Mean (Year)	Top three extracted terms based on keywords (Log-likelihood ratio algorithm; p-level)	Representative reference
9	76	0.976	2020	epigenetic deregulation (387.31, 1.0E-4); breast cancer microenvironment (387.31, 1.0E-4); therapeutic strategies (387.31, 1.0E-4); apoptotic-mediated cell death (378.85, 1.0E-4); apoptotic regulator (378.85, 1.0E-4)	Zhou, L (2024-JAN) Epigenetic modulations in triple-negative breast cancer: therapeutic implications for tumor microenvironment. PHARMACOLOGICAL RESEARCH, V204, P15 DOI 10.1016/j.phrs.2024.107205
0	285	0.85	2018	pan-cancer analysis (1929.08, 1.0E-4); prognostic value (1786.3, 1.0E-4); comprehensive analysis (1696.47, 1.0E-4); chromobox family member (1579.08, 1.0E-4); triple-negative breast cancer (1534.23, 1.0E-4)	Zhou, L (2024-JAN) Epigenetic modulations in triple-negative breast cancer: therapeutic implications for tumor microenvironment. PHARMACOLOGICAL RESEARCH, V204, P15 DOI 10.1016/j.phrs.2024.107205
7	84	0.935	2016	methylation-based biological age (929.63, 1.0E-4); environmental exposure (830.58, 1.0E-4); stochastic epigenetic mutation (698.64, 1.0E-4); epigenetic aging (566.82, 1.0E-4); peripheral blood (516.02, 1.0E-4)	Curtis, SW (2019-JAN) Environmental exposure to polybrominated biphenyl (pbb) associates with an increased rate of biological aging. AGING-US, V11, P20 DOI 10.18632/aging.102134
4	160	0.89	2013	hdac inhibitor (864.12, 1.0E-4); advanced breast cancer (812.31, 1.0E-4); prefrontal cortex (768.41, 1.0E-4); tumorgraft mice (768.41, 1.0E-4); chemotherapeutic agent (728.54, 1.0E-4)	Zhang, H (2016-JAN) Oncogenic deregulation of ezh2 as an opportunity for targeted therapy in lung cancer. CANCER DISCOVERY DOI 10.1158/2159-8290.CD-16-0164
10	49	0.918	2013	epigenetic reactivation (713.81, 1.0E-4); negative breast cancer cell (540.06, 1.0E-4); triple negative breast cancer hallmark (431.67, 1.0E-4); complex mediated epigenetic repression (424.45, 1.0E-4); z-ligustilide restore (424.45, 1.0E-4)	Szic, KSV (2017-JAN) Epigenetic silencing of triple negative breast cancer hallmarks by withaferin a. ONCOTARGET DOI 10.18632/oncotarget.17107
2	179	0.891	2010	carolina breast cancer study (856.26, 1.0E-4); dna methylation (794.08, 1.0E-4); invasive breast cancer (595.7, 1.0E-4); distinct pattern (590.41, 1.0E-4); epigenetic determinant (575.64, 1.0E-4)	Hon, GC (2012-JAN) Global dna hypomethylation coupled to repressive chromatin domain formation and gene silencing in breast cancer. GENOME RESEARCH, V22, P13 DOI 10.1101/gr.125872.111
3	165	0.876	2009	epithelial-mesenchymal transition (2681.02, 1.0E-4); to-mesenchymal transition (1595.05, 1.0E-4); epigenetic repression (1519.31, 1.0E-4); epigenetic regulation (1218.35, 1.0E-4); mir-200 family (1052.92, 1.0E-4)	Tiwari, N (2013-JAN) Sox4 is a master regulator of epithelial-mesenchymal transition by controlling ezh2 expression and epigenetic reprogramming. CANCER CELL, V23, P16 DOI 10.1016/j.ccr.2013.04.020
1	188	0.811	2006	global level (964.18, 1.0E-4); epigenetic signature (956.34, 1.0E-4); triple-negative breast cancer (956.04, 1.0E-4); sporadic breast cancer (906.44, 1.0E-4); new york site (818.95, 1.0E-4)	Hon, GC (2012-JAN) Global dna hypomethylation coupled to repressive chromatin domain formation and gene silencing in breast cancer. GENOME RESEARCH, V22, P13 DOI 10.1101/gr.125872.111
11	21	0.977	2005	human breast cancer (368.4, 1.0E-4); novel target (269.69, 1.0E-4); unfavorable prognosis (248.43, 1.0E-4); tumor-specific epigenetic marker (237.79, 1.0E-4); high-frequent alteration (232.16, 1.0E-4)	Veeck, J (2008-JAN) Epigenetic inactivation of the secreted frizzled-related protein-5 (sfrp5) gene in human breast cancer is associated with unfavorable prognosis. CARCINOGENESIS DOI 10.1093/carcin/bgn076
8	81	0.935	2003	cancer cell (587.66, 1.0E-4); histone deacetylase inhibitor (399.13, 1.0E-4); suv4-20h2 histone methyltransferase (349.31, 1.0E-4); histone h4 (349.31, 1.0E-4); methyl-binding protein (349.31, 1.0E-4)	Tryndyak, VP (2006-JAN) Loss of dna methylation and histone h4 lysine 20 trimethylation in human breast cancer cells is associated with aberrant expression of dna methyltransferase 1, suv4-20h2 histone methyltransferase and methyl-binding proteins. CANCER BIOLOGY & THERAPY DOI 10.4161/cbt.5.1.2288
13	11	0.999	2003	8p22 tumor suppressor gene (74.18, 1.0E-4); tumor-specific methylation (55.49, 1.0E-4); other type (55.49, 1.0E-4); sporadic nasopharyngeal esophageal (36.9, 1.0E-4); tumor cell colony formation (36.9, 1.0E-4)	Seng, TJ (2007-JAN) The major 8p22 tumor suppressor dlc1 is frequently silenced by methylation in both endemic and sporadic nasopharyngeal, esophageal, and cervical carcinomas, and inhibits tumor cell colony formation. ONCOGENE, V26, P11 DOI 10.1038/sj.onc.1209839
15	7	0.999	2003	endometrial cancer (21.63, 1.0E-4); relationship (21.63, 1.0E-4); taxane (21.63, 1.0E-4); sensitivity (21.63, 1.0E-4); aberrant dna hypermethylation (12.23, 0.001)	Yanokura, M (2007-JAN) Relationship of aberrant dna hypermethylation of chfr with sensitivity to taxanes in endometrial cancer. ONCOLOGY REPORTS
5	146	0.885	2001	promoter hypermethylation (1069.45, 1.0E-4); high frequency (817.61, 1.0E-4); human homologue (656.57, 1.0E-4); epigenetic inactivation (534.89, 1.0E-4); cpg island methylation (502.7, 1.0E-4)	Fackler, MJ (2004-JAN) Quantitative multiplex methylation-specific pcr assay for the detection of promoter hypermethylation in multiple genes in breast cancer. CANCER RESEARCH, V64, P11 DOI 10.1158/0008-5472.CAN-03-3341
14	10	0.999	2001	fragile site (56.39, 1.0E-4); common chromosome (56.39, 1.0E-4); hematopoietic malignancies (56.39, 1.0E-4); burkitts lymphoma (37.49, 1.0E-4); frequent silencing (37.49, 1.0E-4)	Ishii, H (2004-JAN) Alterations of common chromosome fragile sites in hematopoietic malignancies. INTERNATIONAL JOURNAL OF HEMATOLOGY DOI 10.1532/IJH97.03145
6	100	0.913	1999	retinoic acid receptor (1127.22, 1.0E-4); retinoic acid (460.91, 1.0E-4); 2 gene (450.83, 1.0E-4); 5-encoding gene (410.66, 1.0E-4); human prostate cancer (280.2, 1.0E-4)	Nakayama, T (2001-JAN) The role of epigenetic modifications in retinoic acid receptor Î²2 gene expression in human prostate cancers. LABORATORY INVESTIGATION DOI 10.1038/labinvest.3780316
12	12	1	1998	allele (22.81, 1.0E-4); preferential loss (22.81, 1.0E-4); human hepatocellular carcinoma (11.41, 0.001); breast cancer (0.41, 1.0); triple-negative breast cancer (0.09, 1.0)	Fang, W (2001-JAN) Preferential loss of a polymorphic riz allele in human hepatocellular carcinoma. BRITISH JOURNAL OF CANCER DOI 10.1054/bjoc.2000.1667
B. Detailed information on the major clusters extracted from the co-citation networks of references (2020–2024).
Cluster ID	Size	Silhouette score	Mean (Year)	Top three extracted terms based on keywords (Log-likelihood ratio algorithm; p-level)	Representative reference
12	11	0.96	2021	microbial mechanism (81.72, 1.0E-4); combinatorial approach (81.72, 1.0E-4); receptor-negative breast cancer (81.72, 1.0E-4); a-rich extract (81.72, 1.0E-4); using sulforaphane- (81.72, 1.0E-4)	Rahman, MM (2024-JAN) A novel combinatorial approach using sulforaphane- and withaferin a-rich extracts for prevention of estrogen receptor-negative breast cancer through epigenetic and gut microbial mechanisms. SCIENTIFIC REPORTS, V14, P17 DOI 10.1038/s41598-024-62084-1
0	93	0.84	2020	emerging cancer hallmark (175.96, 1.0E-4); apoptotic-mediated cell death (170.77, 1.0E-4); molecular determinant (165.59, 1.0E-4); mechanistic insight (165.59, 1.0E-4); epigenetic activation (165.59, 1.0E-4)	Zhou, L (2024-JAN) Epigenetic modulations in triple-negative breast cancer: therapeutic implications for tumor microenvironment. PHARMACOLOGICAL RESEARCH, V204, P15 DOI 10.1016/j.phrs.2024.107205
13	9	0.994	2020	early tumor onset (40.12, 1.0E-4); mouse model (40.12, 1.0E-4); hereditary breast cancer (40.12, 1.0E-4); epigenetic alteration (40.12, 1.0E-4); single-cell analyses (25.82, 1.0E-4)	Li, CM (2024-JAN) brca1 haploinsufficiency promotes early tumor onset and epigenetic alterations in a mouse model of hereditary breast cancer. NATURE GENETICS, V56, P36 DOI 10.1038/s41588-024-01958-6
6	51	0.772	2019	epigenetic mechanism (263.54, 1.0E-4); tumor progression (224.83, 1.0E-4); mll3 loss drives metastasis (141.87, 1.0E-4); hybrid epithelial-mesenchymal transition state (141.87, 1.0E-4); clonal propagation (139.06, 1.0E-4)	Couto, JP (2023-JAN) Nicotinamide n-methyltransferase sustains a core epigenetic program that promotes metastatic colonization in breast cancer. EMBO JOURNAL, V42, P22 DOI 10.15252/embj.2022112559
10	21	0.995	2019	breast cancer metastasis (176.93, 1.0E-4); amplification licenses (123.68, 1.0E-4); bone metastasis (116.26, 1.0E-4); specific targeted nanomedicine (116.26, 1.0E-4); enhanced treatment (116.26, 1.0E-4)	Llorente, A (2023-JAN) maf amplification licenses era through epigenetic remodelling to drive breast cancer metastasis. NATURE CELL BIOLOGY, V25, P48 DOI 10.1038/s41556-023-01281-y
11	20	0.944	2019	oxidative phosphorylation (107.15, 1.0E-4); triple-negative breast cancer stem cell (107.15, 1.0E-4); aerobic glycolysis (107.15, 1.0E-4); muc1-c integrate (107.15, 1.0E-4); dual inhibitor zmf-23 (97.37, 1.0E-4)	Yamashita, N (2023-JAN) Muc1-c integrates aerobic glycolysis with suppression of oxidative phosphorylation in triple-negative breast cancer stem cells. ISCIENCE, V26, P24 DOI 10.1016/j.isci.2023.108168
2	76	0.744	2018	synthetic lethality strategies (175.88, 1.0E-4); dna damage responses (175.88, 1.0E-4); targeting histone (175.88, 1.0E-4); epigenetic adaptation route (171.78, 1.0E-4); causes cell death (167.69, 1.0E-4)	Dimitrakopoulos, F (2021-JAN) Endocrine resistance and epigenetic reprogramming in estrogen receptor positive breast cancer. CANCER LETTERS, V517, P11 DOI 10.1016/j.canlet.2021.05.030
3	62	0.833	2018	epigenetic restoration (199.52, 1.0E-4); therapeutic application (189.76, 1.0E-4); breast cancer therapy (189.76, 1.0E-4); current paradigm (184.88, 1.0E-4); epigenetic anticancer therapeutics (184.88, 1.0E-4)	Sher, G (2022-JAN) Epigenetic and breast cancer therapy: promising diagnostic and therapeutic applications. SEMINARS IN CANCER BIOLOGY, V83, P14 DOI 10.1016/j.semcancer.2020.08.009
5	55	0.873	2018	lifestyle-related factor (246.76, 1.0E-4); methylation-based marker (233.43, 1.0E-4); epigenetic age (193.56, 1.0E-4); prospective studies (174.76, 1.0E-4); epigenetic aging (174.59, 1.0E-4)	Gagliardi, A (2020-JAN) Stochastic epigenetic mutations are associated with risk of breast cancer, lung cancer, and mature b-cell neoplasms. CANCER EPIDEMIOLOGY BIOMARKERS & PREVENTION, V29, P12 DOI 10.1158/1055-9965.EPI-20-0451
7	51	0.919	2018	prognostic value (549.58, 1.0E-4); chromobox family member (426.77, 1.0E-4); gastric cancer (393.32, 1.0E-4); triple-negative breast cancer (237.76, 1.0E-4); receptor-negative mammary cancer (205.6, 1.0E-4)	Ma, T (2020-JAN) Expression and prognostic value of chromobox family members in gastric cancer. JOURNAL OF GASTROINTESTINAL ONCOLOGY, V11, P16 DOI 10.21037/jgo-20-223
8	45	0.876	2018	tumor heterogeneity (163.92, 1.0E-4); histone modification (157.09, 1.0E-4); epigenomic interplay (155.66, 1.0E-4); adjunct therapy (155.66, 1.0E-4); ap-1 oncoprotein (149.62, 1.0E-4)	Neganova, ME (2022-JAN) Histone modifications in epigenetic regulation of cancer: perspectives and achieved progress. SEMINARS IN CANCER BIOLOGY, V83, P20 DOI 10.1016/j.semcancer.2020.07.015
9	27	0.904	2018	a modification (115.9, 1.0E-4); 6-methyladenosine enzyme (105.76, 1.0E-4); m6a writers eraser (95.65, 1.0E-4); invasive carcinoma (85.57, 1.0E-4); a pathway regulator (85.57, 1.0E-4)	Xiang, M (2020-JAN) Rna n-6-methyladenosine enzymes and resistance of cancer cells to chemotherapy and radiotherapy. EPIGENOMICS DOI 10.2217/epi-2019-0358
14	9	0.98	2018	current status (81.14, 1.0E-4); hdac inhibitor (48.04, 1.0E-4); histone acetylation modulator gene (15.82, 1.0E-4); triple-negative breast cancer (0.55, 0.5); prognostic value (0.31, 1.0)	Ren, Q (2021-JAN) Current status in the discovery of dual bet/hdac inhibitors. BIOORGANIC & MEDICINAL CHEMISTRY LETTERS DOI 10.1016/j.bmcl.2020.127671
4	62	0.809	2017	prognostic marker (337.62, 1.0E-4); multi-omics analysis (306.38, 1.0E-4); alternative splicing (220.45, 1.0E-4); myc suppresses (187.85, 1.0E-4); non-inflamed tumor microenvironment (183.91, 1.0E-4)	Lehmann, BD (2021-JAN) Multi-omics analysis identifies therapeutic vulnerabilities in triple-negative breast cancer subtypes. NATURE COMMUNICATIONS, V12, P18 DOI 10.1038/s41467-021-26502-6
1	85	0.842	2016	breast cancer patient (259.58, 1.0E-4); clinical risk assessment (228.71, 1.0E-4); stemness-related gene panel (200.05, 1.0E-4); bet inhibition (200.05, 1.0E-4); single-cell epigenomics (195.96, 1.0E-4)	Bond, DR (2020-JAN) Single-cell epigenomics in cancer: charting a course to clinical impact. EPIGENOMICS, V12, P14 DOI 10.2217/epi-2020-0046
C. Detailed information on the major clusters extracted from the co-citation networks of references (2024).
Cluster ID	Size	Silhouette score	Mean (Year)	Top three extracted terms based on keywords (Log-likelihood ratio algorithm; p-level)	Representative reference
2	35	0.874	2021	transcription factor (35.28, 1.0E-4); emerging cancer hallmark (35.28, 1.0E-4); kmt2d-mediated h3k4me1 recruit (30.82, 1.0E-4); foxa2 expression (21.95, 1.0E-4); facilitating mmp14 expression (21.95, 1.0E-4)	Hasan, A (2024-JAN) Deregulated transcription factors in the emerging cancer hallmarks. SEMINARS IN CANCER BIOLOGY, V98, P20 DOI 10.1016/j.semcancer.2023.12.001
8	12	0.971	2021	longitudinal analyses (18.45, 1.0E-4); dna (18.45, 1.0E-4); australian (18.45, 1.0E-4); methylation-based marker (18.45, 1.0E-4); physical activity (18.45, 1.0E-4)	Zheng, HT (2024-JAN) Physical activity and dna methylation-based markers of ageing in 6208 middle-aged and older australians: cross-sectional and longitudinal analyses. GEROSCIENCE DOI 10.1007/s11357-024-01408-5
0	35	0.865	2020	epigenetic memory (36.19, 1.0E-4); cancer survivor (36.19, 1.0E-4); dermal fibroblast (36.19, 1.0E-4); wound repair capacity (36.19, 1.0E-4); breast cancer (33.53, 1.0E-4)	Bian, X (2024-JAN) Epigenetic memory of radiotherapy in dermal fibroblasts impairs wound repair capacity in cancer survivors. NATURE COMMUNICATIONS, V15, P20 DOI 10.1038/s41467-024-53295-1
1	35	0.829	2020	cisplatin response (35.16, 1.0E-4); molecular determinant (35.16, 1.0E-4); mechanistic insight (35.16, 1.0E-4); nanotechnology-based therapeutic opportunities (35.16, 1.0E-4); breast tumor (35.16, 1.0E-4)	Chen, Y (2024-JAN) Ezh2: the roles in targeted therapy and mechanisms of resistance in breast cancer. BIOMEDICINE & PHARMACOTHERAPY, V175, P17 DOI 10.1016/j.biopha.2024.116624
3	31	0.715	2020	signaling pathway (49.19, 1.0E-4); therapeutic intervention (33.88, 1.0E-4); underlying tnbc chemoresistance (30.08, 1.0E-4); therapeutic target (30.08, 1.0E-4); therapy response (30.08, 1.0E-4)	Zhou, L (2024-JAN) Epigenetic modulations in triple-negative breast cancer: therapeutic implications for tumor microenvironment. PHARMACOLOGICAL RESEARCH, V204, P15 DOI 10.1016/j.phrs.2024.107205
4	30	0.909	2020	tumor microenvironment (23.81, 1.0E-4); triple-negative breast cancer (23.27, 1.0E-4); prognostic factor (19.17, 1.0E-4); evolving treatment (14.98, 0.001); breast cancer epigenetics (14.98, 0.001)	Zhou, L (2024-JAN) Epigenetic modulations in triple-negative breast cancer: therapeutic implications for tumor microenvironment. PHARMACOLOGICAL RESEARCH, V204, P15 DOI 10.1016/j.phrs.2024.107205
5	26	0.8	2020	dormant breast cancer cell (40.72, 1.0E-4); epigenetic adaptation route (40.72, 1.0E-4); regulatory landscape (36.14, 1.0E-4); receptor-positive breast cancer evolution (36.14, 1.0E-4); functional survey (36.14, 1.0E-4)	Rosano, D (2024-JAN) Long-term multimodal recording reveals epigenetic adaptation routes in dormant breast cancer cells. CANCER DISCOVERY, V14, P24 DOI 10.1158/2159-8290.CD-23-1161
6	18	0.89	2020	therapy resistance (23.15, 1.0E-4); cancer progression (23.15, 1.0E-4); epigenetic mechanism (23.15, 1.0E-4); chromatin accessibility (17.55, 1.0E-4); lineage-specific epigenetic regulator (17.55, 1.0E-4)	Yang, L (2024-JAN) Identification of lineage-specific epigenetic regulators foxa1 and grhl2 through chromatin accessibility profiling in breast cancer cell lines. CANCER GENE THERAPY, V31, P10 DOI 10.1038/s41417-024-00745-z
7	18	0.912	2020	photodynamic polymeric nanoparticle (38.95, 1.0E-4); reversing ezh2-mediated epigenetic silence (38.95, 1.0E-4); estrogen receptor discordance (34.57, 1.0E-4); clinical pathological (34.57, 1.0E-4); gene expression profiling (34.57, 1.0E-4)	Wang, Y (2024-JAN) Tubulin alpha-1b chain was identified as a prognosis and immune biomarker in pan-cancer combing with experimental validation in breast cancer. SCIENTIFIC REPORTS, V14, P23 DOI 10.1038/s41598-024-58982-z
9	12	0.966	2020	dna methylation alteration (34.2, 1.0E-4); whole genome methylome study (34.2, 1.0E-4); human breast cell (34.2, 1.0E-4); chemotherapy resistance (27.26, 1.0E-4); human diseases (20.37, 1.0E-4)	Pierozan, P (2024-JAN) Perfluorooctanesulfonic acid (pfos) induced cancer related dna methylation alterations in human breast cells: a whole genome methylome study. SCIENCE OF THE TOTAL ENVIRONMENT, V949, P10 DOI 10.1016/j.scitotenv.2024.174864
10	9	0.984	2020	adaptive pathway (28.49, 1.0E-4); dual role (28.49, 1.0E-4); cancer detection (18.8, 1.0E-4); lncrna-vegf axis (18.8, 1.0E-4); ncrna landscape (9.31, 0.005)	Zhang, Y (2024-JAN) Unlocking the dual role of lsd1 in tumor immunity: innate and adaptive pathways. THERANOSTICS, V14, P18 DOI 10.7150/thno.102037
11	6	0.976	2020	enhancing hgh1 mrna stability (12.95, 0.001); c methylation (12.95, 0.001); progression (12.95, 0.001); cross-dialogue (6.39, 0.05); clinical outcome (6.39, 0.05)	Teng, C (2024-JAN) Breast cancer clinical outcomes and tumor immune microenvironment: cross-dialogue of multiple epigenetic modification profiles. AGING-US, V16, P25
