# Supplementary material for: Progress in epigenetic research of breast cancer: a bibliometric analysis since the 2000s
Source: Front Oncol. 2025 Sep 5;15:1619346. doi: 10.3389/fonc.2025.1619346 (PMC12446028; doi:10.3389/fonc.2025.1619346)
Supplement: Supplementary file 4 [file SupplementaryFile4.xlsx]

## Sheet: keywords
Supplementary Table S3. Detailed information on the major clusters extracted from the co-occurrence networks of keywords, and the strongest citation bursts
A. Detailed information on the major clusters extracted from the co-occurrence networks of keywords from 2020 to 2024
Label (LLR)	ClusterID	Size	Silhouette	mean(Year)
cancer stem cells (18.21, 1.0E-4); combination therapy (15.46, 1.0E-4); triple negative breast cancer (14.25, 0.001); parp inhibitors (14.05, 0.001); histone deacetylases (14.05, 0.001)	0	60	0.602	2021
activation (28.82, 1.0E-4); gene expression (24.44, 1.0E-4); transcription factors (22.44, 1.0E-4); cells (21.5, 1.0E-4); chromatin (20.49, 1.0E-4)	1	56	0.671	2020
breast cancer (33.18, 1.0E-4); invasion (21.64, 1.0E-4); gastric cancer (18.27, 1.0E-4); myc (15.4, 1.0E-4); proliferation (12.83, 0.001)	2	53	0.702	2020
dna methylation (90.39, 1.0E-4); hypermethylation (21.12, 1.0E-4); mortality (19.98, 1.0E-4); peripheral blood (15.98, 1.0E-4); promoter methylation (15.57, 1.0E-4)	3	52	0.678	2020
oxidative stress (21.16, 1.0E-4); dna methylation (17.37, 1.0E-4); nf kappa b (14.67, 0.001); pancreatic cancer (10.35, 0.005); colorectal cancer (10.07, 0.005)	4	49	0.619	2021
neoadjuvant chemotherapy (16.39, 1.0E-4); cervical cancer (10.23, 0.005); classification (10.23, 0.005); outcm (10.23, 0.005); roles (10.23, 0.005)	5	46	0.589	2021
prevention (20.32, 1.0E-4); histone modifications (18.64, 1.0E-4); histone deacetylase (17.36, 1.0E-4); metabolism (14.85, 0.001); estrogen (10.9, 0.001)	6	42	0.652	2021
heterogeneity (15.22, 1.0E-4); er alpha (14.81, 0.001); tumor microenvironment (14.37, 0.001); dna demethylation (13.64, 0.001); 5-methylcytosine (13.64, 0.001)	7	35	0.671	2021
mutations (22.18, 1.0E-4); itih5 (10.36, 0.005); phosphorylation (10.36, 0.005); polycomb (8.53, 0.005); tumor suppressor gene (6.9, 0.01)	8	20	0.8	2020
B. Top 21 Keywords with the strongest citation bursts from 2020 to 2024
Keywords	Year	Strength	Begin	End	2020 - 2024
tumorigenesis	2020	2.9	2020	2021	▃▃▂▂▂
tumor growth	2020	2.64	2020	2021	▃▃▂▂▂
regulator	2020	2.37	2020	2021	▃▃▂▂▂
epigenetic modification	2020	2.11	2020	2021	▃▃▂▂▂
suppressor	2020	2.11	2020	2021	▃▃▂▂▂
transcription factor	2020	2.11	2020	2021	▃▃▂▂▂
retinoic acid	2020	1.84	2020	2021	▃▃▂▂▂
model	2020	1.84	2020	2021	▃▃▂▂▂
matrix metalloproteinases	2020	1.84	2020	2021	▃▃▂▂▂
statistics	2020	1.84	2020	2021	▃▃▂▂▂
tgf beta	2021	2.79	2021	2022	▂▃▃▂▂
web server	2021	2.32	2021	2022	▂▃▃▂▂
design	2021	2.09	2021	2022	▂▃▃▂▂
recruitment	2021	1.86	2021	2022	▂▃▃▂▂
plasticity	2021	1.86	2021	2022	▂▃▃▂▂
database	2021	1.86	2021	2022	▂▃▃▂▂
androgen receptor	2021	1.86	2021	2022	▂▃▃▂▂
neoadjuvant chemotherapy	2022	2.74	2022	2024	▂▂▃▃▃
histone h3	2022	2.19	2022	2024	▂▂▃▃▃
microenvironment	2022	1.91	2022	2024	▂▂▃▃▃
liquid biopsy	2022	1.91	2022	2024	▂▂▃▃▃

## Sheet: authors
Supplementary Table S4. Detailed publication data of the top 50 authors ranked by the number of scientific papers published.
author	Records	Percent	Citations	Average citations
Zhang Y	69	1.3	3628	52.58
Wang Y	64	1.2	3409	53.27
Liu Y	46	0.9	2568	55.83
Wang L	46	0.9	2273	49.41
Esteller M	43	0.8	3841	89.33
Huang THM	43	0.8	2871	66.77
Li X	39	0.7	1675	42.95
Chen J	39	0.7	940	24.1
Tollefsbol TO	37	0.7	1859	50.24
Li Y	37	0.7	1214	32.81
Zhang J	37	0.7	1016	27.46
Li J	36	0.7	1382	38.39
Wang X	34	0.6	2698	79.35
Wang J	34	0.6	1621	47.68
Zhang L	29	0.6	2034	70.14
Kim SJ	29	0.6	992	34.21
Li L	28	0.5	10171	363.25
Sukumar S	27	0.5	1872	69.33
Dahl E	27	0.5	1213	44.93
Wang Q	27	0.5	1088	40.3
Chen Y	27	0.5	1037	38.41
Liu J	26	0.5	1081	41.58
Li W	24	0.5	2095	87.29
Wang H	24	0.5	1626	67.75
Zhang H	24	0.5	753	31.38
Herman JG	23	0.4	2075	90.22
Chen L	23	0.4	992	43.13
Santella RM	23	0.4	891	38.74
Li LL	23	0.4	832	36.17
Zhang X	23	0.4	730	31.74
Yang Y	23	0.4	652	28.35
Davidson NE	22	0.4	1524	69.27
Wang C	22	0.4	1302	59.18
Wang F	22	0.4	1168	53.09
Li YY	21	0.4	1417	67.48
Wu J	20	0.4	1330	66.5
Li Q	20	0.4	1157	57.85
Knchel R	20	0.4	972	48.6
Zhang Q	20	0.4	915	45.75
Zhang W	19	0.4	9635	507.11
Li S	19	0.4	2138	112.53
Kim JH	19	0.4	1241	65.32
Hoon DSB	19	0.4	947	49.84
Lee JY	19	0.4	865	45.53
Liu X	19	0.4	699	36.79
Liu S	19	0.4	573	30.16
Terry MB	19	0.4	501	26.37
Clark SJ	18	0.3	1416	78.67
Tao Q	18	0.3	1006	55.89
Southey MC	18	0.3	430	23.89

## Sheet: organizations
Supplementary Table S5. Detailed publication data of the top 50 organizations ranked by the number of scientific papers published.
organization	Records	Percent	Citations	Average citations
Johns Hopkins Univ	101	1.9	18054	178.75
Univ Texas MD Anderson Canc Ctr	98	1.9	17022	173.69
NCI	93	1.8	15670	168.49
Chinese Acad Sci	85	1.6	3028	35.62
Shanghai Jiao Tong Univ	76	1.4	2852	37.53
Sun Yat Sen Univ	73	1.4	3187	43.66
Univ N Carolina	70	1.3	12311	175.87
China Med Univ	67	1.3	3744	55.88
Ohio State Univ	65	1.2	13266	204.09
Fudan Univ	65	1.2	2187	33.65
Baylor Coll Med	64	1.2	13523	211.3
Nanjing Med Univ	63	1.2	3017	47.89
Harvard Univ	57	1.1	17176	301.33
Univ Alabama Birmingham	57	1.1	2713	47.6
German Canc Res Ctr	56	1.1	1945	34.73
Univ Toronto	55	1	3968	72.15
Chinese Univ Hong Kong	55	1	3265	59.36
Columbia Univ	54	1	2861	52.98
Dana Farber Canc Inst	53	1	13558	255.81
Univ Calif San Francisco	53	1	12534	236.49
Mem Sloan Kettering Canc Ctr	52	1	12821	246.56
Univ Pittsburgh	51	1	12434	243.8
Univ Calif Los Angeles	51	1	7065	138.53
Zhejiang Univ	50	1	1590	31.8
Harvard Med Sch	48	0.9	1894	39.46
Huazhong Univ Sci & Technol	48	0.9	1482	30.88
Univ Michigan	46	0.9	5516	119.91
Harbin Med Univ	46	0.9	2281	49.59
Univ Melbourne	46	0.9	1470	31.96
McGill Univ	44	0.8	2648	60.18
Natl Canc Ctr	43	0.8	1711	39.79
Peking Univ	42	0.8	2163	51.5
Univ Hong Kong	41	0.8	2081	50.76
Duke Univ	40	0.8	12805	320.13
Mayo Clin	40	0.8	11040	276
Northwestern Univ	39	0.7	2206	56.56
Tianjin Med Univ	39	0.7	1775	45.51
Vanderbilt Univ	39	0.7	1510	38.72
Sichuan Univ	39	0.7	1106	28.36
Emory Univ	38	0.7	1791	47.13
Univ Cambridge	37	0.7	2483	67.11
Inst Canc Res	37	0.7	2301	62.19
Univ Oslo	37	0.7	1771	47.86
Univ Milan	37	0.7	1588	42.92
Seoul Natl Univ	37	0.7	1493	40.35
Yale Univ	36	0.7	2302	63.94
Karolinska Inst	36	0.7	2037	56.58
Shandong Univ	36	0.7	930	25.83
Univ Chicago	35	0.7	11020	314.86
Georgetown Univ	35	0.7	1308	37.37

## Sheet: countries
Supplementary Table S6. Detailed publication data of the top 50 countries ranked by the number of scientific papers published.
Country	Records	Percent	Citations	Average citations
USA	2068	39.4	136398	65.96
Peoples R China	1247	23.8	41678	33.42
UK	343	6.5	20347	59.32
Germany	334	6.4	15772	47.22
Italy	291	5.5	11118	38.21
Canada	240	4.6	22524	93.85
Japan	227	4.3	11290	49.74
India	221	4.2	5015	22.69
Spain	210	4	10492	49.96
South Korea	198	3.8	6418	32.41
France	187	3.6	7714	41.25
Australia	174	3.3	9980	57.36
Taiwan	133	2.5	7012	52.72
Netherlands	91	1.7	5030	55.27
Sweden	80	1.5	3704	46.3
Iran	79	1.5	1407	17.81
Brazil	76	1.4	1771	23.3
Norway	74	1.4	2693	36.39
Poland	73	1.4	11404	156.22
Turkey	61	1.2	1771	29.03
Singapore	60	1.1	3274	54.57
Switzerland	58	1.1	2908	50.14
Greece	53	1	2421	45.68
Austria	53	1	2021	38.13
Saudi Arabia	52	1	952	18.31
Israel	51	1	2442	47.88
Denmark	51	1	2260	44.31
Belgium	50	1	3957	79.14
Mexico	47	0.9	1064	22.64
Egypt	47	0.9	877	18.66
Finland	42	0.8	11034	262.71
Russia	42	0.8	10337	246.12
Hungary	33	0.6	1079	32.7
Ireland	29	0.6	2131	73.48
Argentina	27	0.5	497	18.41
Portugal	26	0.5	1002	38.54
Czech Republic	25	0.5	1338	53.52
Chile	25	0.5	969	38.76
Malaysia	25	0.5	792	31.68
Pakistan	23	0.4	9518	413.83
New Zealand	19	0.4	1008	53.05
U Arab Emirates	18	0.3	401	22.28
Qatar	16	0.3	687	42.94
Ukraine	14	0.3	894	63.86
Thailand	14	0.3	263	18.79
Unknown	12	0.2	1136	94.67
Slovakia	12	0.2	286	23.83
Tunisia	12	0.2	251	20.92
Iceland	11	0.2	921	83.73
Romania	9	0.2	139	15.44
